# Supplementary material for: Complex Multimorbidity and Incidence of Long-Term Care Needs in Japan: A Prospective Cohort Study
Source: Int J Environ Res Public Health. 2021 Oct 7;18(19):10523. doi: 10.3390/ijerph181910523 (PMC8508235; doi:10.3390/ijerph181910523)
Supplement: Supplementary file 1 [file ijerph-18-10523-s001.zip]

Archive with 1 entries (1 files):
- ijerph-1317490-supplementary.pdf
